# Supplementary material for: Determination of lithium in human serum by isotope dilution atomic absorption spectrometry
Source: Anal Bioanal Chem. 2021 Sep 10;414(1):251–6. doi: 10.1007/s00216-021-03636-6 (PMC8748318; doi:10.1007/s00216-021-03636-6)
Supplement: Supplementary file 1 — (TXT 1 kb) [file 216_2021_3636_MOESM1_ESM.txt]

% Readme: this MATLAB (R2020a, The MathWorks Inc., USA) script is used for spectral data preprocessing in “Determination of lithium in human serum by isotope dilution atomic absorption spectrometry,” Winckelmann et al. 2021. The script creates area-normalized or averaged 2D spectra (as .txt file) from 3D spectral data (.csv file) generated by the Aspect CS Software 2.2.1.0 (Analytik Jena GmbH, Jena, Germany).

clear
format long

% Li = 274;   %for wavelength 274.1200 nm
% Li = 323;   %for wavelength 323.4696 nm
Li = 670;   %for wavelength 670.7845 nm

if Li == 274
    startwl = 273.9306;
    endwl = 274.3076;
end
if Li == 323
    startwl = 323.0597;
    endwl = 323.4696;
end
if Li == 670
    startwl = 670.3449;
    endwl = 671.2197;
end
x = linspace(startwl,endwl,200);
midwl = x(101);
disp(startwl+"   "+midwl+"   "+endwl)

files = dir("Li"+Li+"_*_01.csv");
for i=1:length(files)
    filename = files(i).name;
    yy = zeros(200);
    yy = yy(1,1:end);
    for j=1:10
        jj= num2str(j,'%02d');
        name = regexprep(filename,"_01","_"+jj);
        data = load(name);
        y = data(:,2:end)';
        y = sum(y);
        yy = yy + y;
        y = y/sum(y(90:120));
        data = [x;y];
        savename = "normalized\norm_" + regexprep(name,".csv",".txt");
        disp(i+" "+savename)
        writematrix(data, savename)
        plot(x,y, "LineWidth",2); %plot normalized spectra
        hold on
    end
    savename = "average\avg_" + regexprep(filename,"_01.csv","_01.txt");
    yy = yy/sum(yy(90:120));
    data = [x;yy];
    disp(i+" "+savename)
    writematrix(data, savename)
%     plot(x,yy, "LineWidth",2); %plot average spectra
%     hold on
end
hold off
