# Supplementary material for: Determination of lithium in human serum by isotope dilution atomic absorption spectrometry
Source: Anal Bioanal Chem. 2021 Sep 10;414(1):251–6. doi: 10.1007/s00216-021-03636-6 (PMC8748318; doi:10.1007/s00216-021-03636-6)
Supplement: Supplementary file 2 — (TXT 5 kb) [file 216_2021_3636_MOESM2_ESM.txt]

% Readme: this MATLAB (R2020a, The MathWorks Inc., USA) script is used for data analysis in “Determination of lithium in human serum by isotope dilution atomic absorption spectrometry," Winckelmann et al.2021. A 2D spectra generated by the Script_1_data_preprocessing.txt can be analyzed with this script to calculate lithium isotope ratios from components of a quadruple Gaussian function fit with and without internal wavelength correction using a lanthanum absorption line. Results are saved as excel compatible files. Plots of spectra and nonlinear fit can be exported.

clear

kStart = 1
kEnd = 1 %number of measurements
iStart = 1
iEnd = 10 %number spectra per measurement
samplename = "BCR304-"
for k = kStart:1:kEnd
    kk = num2str(k,'%02d');
    filename = "normalized\norm_Li670_name_01.txt";
%     filename = "average\avg_Li670_name_01.txt";
    filename = regexprep(filename,"name",samplename+kk);
    for i = iStart:iEnd
        ii = num2str(i,'%02d');
        name = regexprep(filename,"_01","_"+ii);
        data = load(name);
        y = data(2,130:150);	%localize lathanum peak for wavelength correction
        xIndex1 = 129 + find(y == max(y), 1, 'first');
        xraw = data(1,:);
        x = data(1,(xIndex1 - 20):(xIndex1 + 20));
        y = data(2,(xIndex1 - 20):(xIndex1 + 20));
        % initial paramter guesses (based on plot)
        initGuess(1) = .6*max(y);  % amplitude
        initGuess(2) = xraw(xIndex1);       % mean centred on max
        initGuess(3) = 0.02;      % width
        % equation for Gaussian distribution
        norm_func = @(p,x) p(1) .* exp(-((x - p(2))/p(3)).^2);
        % nonlinear fit parameters and results
        options = optimset('MaxFunEvals',1000000,'MaxIter',10000000,'TolFun',1.0000e-11,'TolX',1.0000e-11);
        [bestfit,resid]=fminsearch(@(p) norm(norm_func(p,x)-y), initGuess, options);
        xAnchor = bestfit(2);
        
        y = data(2,:);
        xIndex1 = find(y == max(y), 1, 'first');
        xraw = data(1,:);
        x = data(1,(xIndex1 - 20):(xIndex1 + 20));
        y = data(2,(xIndex1 - 20):(xIndex1 + 20));
        % initial paramter guesses (based on plot)
        initGuess(1) = 0.005;  % area1
        initGuess(2) = 0.005;  % area2
        xc1 = xAnchor-0.17065;  %corrected peak center
%         xc1 = 670.78335;  %fixed peak center
        xc2 = xc1+0.01508;
        xc3 = xc1+0.01580;
        xc4 = xc2+0.01580;
        w1 = 0.016;
        w2 = 0.014;
        w3 = 0.016;
        w4 = 0.014;
        f = 2.5645;
        % equation for Gaussian distribution
        norm_func = @(p,x) (p(1)/(w1.*sqrt(pi/2))).*exp(-2*((x-xc1)/w1).^2)+((p(1)/f)/(w2.*sqrt(pi/2))).*exp(-2*((x-xc2)/w2).^2)+(p(2)/(w3.*sqrt(pi/2))).*exp(-2*((x-(xc3))/w3).^2)+((p(2)/f)/(w4.*sqrt(pi/2))).*exp(-2*((x-(xc4))/w4).^2);
        norm_func1 = @(p,x) (p(1)/(w1.*sqrt(pi/2))).*exp(-2*((x-xc1)/w1).^2)+((p(1)/f)/(w2.*sqrt(pi/2))).*exp(-2*((x-xc2)/w2).^2);
        norm_func2 = @(p,x) (p(1)/(w3.*sqrt(pi/2))).*exp(-2*((x-(xc3))/w3).^2)+((p(1)/f)/(w4.*sqrt(pi/2))).*exp(-2*((x-(xc4))/w4).^2);
        % nonlinear fit parameters and results
        options = optimset('MaxFunEvals',1000000,'MaxIter',10000000,'TolFun',1.0000e-11,'TolX',1.0000e-11);
        [bestfit,resid]=fminsearch(@(p) norm(norm_func(p,x)-y), initGuess, options);
        % plot functions
        xFine = linspace(x(1),x(end),1000);
        figure(2)
        bestfit1 = bestfit(1);
        bestfit2 = bestfit(2);
        plot(x, y, '-r', xFine, norm_func(bestfit,xFine), '-b', xFine, norm_func1(bestfit1,xFine), '-g', xFine, norm_func2(bestfit2,xFine), '-g');
        yFit = norm_func(bestfit,xFine);
        y1Fit = norm_func1(bestfit1,xFine);
        y2Fit = norm_func2(bestfit2,xFine);
        yData = [xFine;yFit;y1Fit;y2Fit];
        ym = makima(x,y,xFine); %makima spline
        ys = spline(x,y,xFine); %cubic spline
        xIndex = find(ym == max(ym), 1, 'first'); %find maximum of makima spline
%         xIndex = find(ym == max(ym), 1, 'first'); %find maximum of cubic spline
        maxXValue = xFine(xIndex);
        hold on
        if i == iStart
            shift = maxXValue;
        else
            shift = [shift maxXValue];
        end
        int1 = bestfit(1);
        int2 = bestfit(2);
        if i == iStart
            amp = (int1/int2);
        else
            amp = [amp (int1/int2)];
        end
        disp(kk +" "+ ii +" "+ xAnchor +" "+ bestfit(1) +" "+ bestfit(2)+" "+(int1/int2))
    end
    if k == kStart
        shiftall = shift;
    else
        shiftall = [shiftall;shift];
    end
    if k == kStart
        ampall = amp;
    else
        ampall = [ampall;amp];
    end
end
shiftall = [[kStart:1:kEnd]' shiftall];
shiftall = [[iStart-1:iEnd]; shiftall];
% writematrix(shiftall, "shift.xlsx"); %for analysis by spline peak maximum
ampall = [[kStart:1:kEnd]' ampall];
ampall = [[iStart-1:iEnd]; ampall];
writematrix(ampall, "results_corrected-spectra_"+samplename+".xlsx")
% writematrix(yData, "fit.xlsx"); %export of nonlinear fit
hold off
